# Supplementary material for: Inositol phosphates promote HIV-1 assembly and maturation to facilitate viral spread in human CD4+ T cells
Source: PLoS Pathog. 2021 Jan 21;17(1):e1009190. doi: 10.1371/journal.ppat.1009190 (PMC7853515; doi:10.1371/journal.ppat.1009190)
Supplement: S1 Table — (XLSX) [file ppat.1009190.s009.xlsx]

## Sheet: Sheet1
Table S1: Oligonucleotides used in this study
Cloning of gRNA into pX458
Plasmid	Name	Sequence 5' to 3'
pX458-IPPK exon 1	IPPK exon1 gRNA F	CACCGTGAATGGGGGTACCACGGAG
	IPPK exon1 gRNA R	AAACCTCCGTGGTACCCCCATTCAC
pX458-IPPK exon 7	IPPK exon7 gRNA F	CACCGCTTACCCTGAGTAGAGATCA
	IPPK exon7 gRNA R	AAACTGATCTCTACTCAGGGTAAGC
pX458-IPMK exon 1	IPMK exon1 gRNA F	CACCGGCGATCGAGTCCACCCCTGA
	IPMK exon1 gRNA R	AAACTCAGGGGTGGACTCGATCGCC
pX458-IPMK exon 6	IPMK exon6 gRNA F	CACCGCCAAGATGTATGCGCGTCAC
	IPMK exon6 gRNA R	AAACGTGACGCGCATACATCTTGGC
Genomic PCR of IPMK or IPPK locus
Name	Sequence 5' to 3'
IPPK exon 1 gPCR F	GCATTCCTCGAGGCCACAGCTTGCTAGTCGC
IPPK exon 1 gPCR R	GCTTTCGCGGCCGCACCGACCCTGTTGAGGAAACG
IPPK exon 7 gPCR R	GCTTTCGCGGCCGCAGGTGTCTACAGCGCTGATGGC
IPMK exon 1 gPCR F	GCATTCCTCGAGTTCCTACTCTCGCTGCCG
IPMK exon 1 gPCR R	GCTTTCGCGGCCGCCTCGCACAGGCGGAAG
IPMK exon 6 gPCR R	GCTTTCGCGGCCGCCCAGTTGGGAAAGTACATTTCCA
Cloning of IPPK cDNA into pLenti-EF1-IRES-blasticidin
Plasmid	Name	Sequence 5' to 3'
pLenti-EF1-3x-Flag-IPPK-IRES-Blast	3x-Flag-IPPK F1	GGCGGTGGAGGCTCTGGAGGGGGTGGTAGTGGTGGAGGTGGATCAGAAGAGGGGAAGATGGAC
	3x-Flag-IPPK F2	GCATTCAAGCTTCTACACCATGGATTACAAGGATGACGACGATAAAGGCGACTATAAGGATGATGACGATAAGGGAGATTACAAAGACGACGATGACAAGGGCGGTGGAGGCTCTGGA
	IPPK R1	CCAGTCGCGGCCGCTTAGACCTTGTGGAGAACTAATGTGCAATC
	3x-Flag Gibson F3	ACCCAAGCTGGCTAGGTAAGCTTGATCTACACCATGGATTACAAGGATGACGACGATAAAGGC
	IPPK Gibson R2	GCGGAATTTACGTAGCGGCCGCGATTTAGACCTTGTGGAGAACTAATGTGCAATC
Cloning of IPMK cDNA into pLenti-EF1-IRES-blasticidin
Plasmid	Name	Sequence 5' to 3'
pLenti-EF1-3x-Flag-IPMK-IRES-Blast	IPMK F1	GCATTCCTCGAGCTACACCATGGCAACAGAGCCACCATC
	IPMK-3x-Flag R1	TGATCCACCTCCACCACTACCACCCCCTCCAGAGCCTCCACCGCCATTGTCTAAAATACTTCGAAGTACAG
	IPMK-3x-Flag R2	CCAGTCGCGGCCGCTCACTTGTCATCGTCGTCTTTGTAATCTCCCTTATCGTCATCATCCTTATAGTCGCCTTTATCGTCGTCATCCTTGTAATCTGATCCACCTCCACCACTACCAC
	IPMK Gibson F2	ACCCAAGCTGGCTAGGTAAGCTTGATCTACACCATGGCAACAGAGCCACCATC
	3x-Flag Gibson R3	GCGGAATTTACGTAGCGGCCGCGATTCACTTGTCATCGTCGTCTTTGTAATCTC
