# Supplementary material for: Inositol phosphates promote HIV-1 assembly and maturation to facilitate viral spread in human CD4+ T cells
Source: PLoS Pathog. 2021 Jan 21;17(1):e1009190. doi: 10.1371/journal.ppat.1009190 (PMC7853515; doi:10.1371/journal.ppat.1009190)
Supplement: S1 File — (ZIP) [file ppat.1009190.s010.zip]

Archive with 44 entries (25 files):
- Data_Sanger_Sequencing/
- Data_Sanger_Sequencing/CEM_IPMK_KO/
- Data_Sanger_Sequencing/CEM_IPMK_KO/CEM_C11/
- Data_Sanger_Sequencing/CEM_IPMK_KO/CEM_C11/CEM_C11_IPMK_Fusion_allele.ab1
- Data_Sanger_Sequencing/CEM_IPMK_KO/CEM_C12/
- Data_Sanger_Sequencing/CEM_IPMK_KO/CEM_C12/CEM_C12_IPMK_Fusion_allele_Forward.ab1
- Data_Sanger_Sequencing/CEM_IPMK_KO/CEM_C12/CEM_C12_IPMK_Fusion_allele_Forward2.ab1
- Data_Sanger_Sequencing/CEM_IPMK_KO/CEM_C12/CEM_C12_IPMK_Fusion_allele_Reverse.ab1
- Data_Sanger_Sequencing/CEM_IPMK_KO/CEM_D3/
- Data_Sanger_Sequencing/CEM_IPMK_KO/CEM_D3/CEM_D3_IPMK_exon_1_allele.ab1
- Data_Sanger_Sequencing/CEM_IPMK_KO/CEM_D3/CEM_D3_IPMK_Fusion_allele.ab1
- Data_Sanger_Sequencing/CEM_IPMK_KO/CEM_D6/
- Data_Sanger_Sequencing/CEM_IPMK_KO/CEM_D6/CEM_D6_IPMK_exon_1_allele.ab1
- Data_Sanger_Sequencing/CEM_IPMK_KO/CEM_D6/CEM_D6_IPMK_Fusion_allele.ab1
- Data_Sanger_Sequencing/CEM_IPMK_KO/IPMK_D10/
- Data_Sanger_Sequencing/CEM_IPMK_KO/IPMK_D10/CEM_D10_IPMK_Fusion_allele.ab1
- Data_Sanger_Sequencing/CEM_IPPK_KO/
- Data_Sanger_Sequencing/CEM_IPPK_KO/CEM_IPPK_B12/
- Data_Sanger_Sequencing/CEM_IPPK_KO/CEM_IPPK_B12/CEM_B12_IPPK_Fusion_allele.ab1
- Data_Sanger_Sequencing/CEM_IPPK_KO/CEM_IPPK_D10/
- Data_Sanger_Sequencing/CEM_IPPK_KO/CEM_IPPK_D10/CEM_D10_IPPK_exon_1_allele.ab1
- Data_Sanger_Sequencing/CEM_IPPK_KO/CEM_IPPK_D6/
- Data_Sanger_Sequencing/CEM_IPPK_KO/CEM_IPPK_D6/CEM_D6_IPPK_exon_1_allele.ab1
- Data_Sanger_Sequencing/CEM_IPPK_KO/CEM_IPPK_D6/CEM_D6_IPPK_Fusion_allele.ab1
- Data_Sanger_Sequencing/CEM_IPPK_KO/CEM_IPPK_E2/
- Data_Sanger_Sequencing/CEM_IPPK_KO/CEM_IPPK_E2/CEM_E2_IPPK_Fusion_allele.ab1
- Data_Sanger_Sequencing/CEM_IPPK_KO/CEM_IPPK_E3/
- Data_Sanger_Sequencing/CEM_IPPK_KO/CEM_IPPK_E3/CEM_E3_IPPK_exon_1_allele.ab1
- Data_Sanger_Sequencing/CEM_IPPK_KO/CEM_IPPK_E3/CEM_E3_IPPK_Fusion_allele.ab1
- Data_Sanger_Sequencing/CEM_IPPK_KO/CEM_IPPK_G4/
- Data_Sanger_Sequencing/CEM_IPPK_KO/CEM_IPPK_G4/CEM_G4_IPPK_Fusion_allele1.ab1
- Data_Sanger_Sequencing/CEM_IPPK_KO/CEM_IPPK_G4/CEM_G4_IPPK_Fusion_allele2.ab1
- Data_Sanger_Sequencing/CEM_IPPK_KO/CEM_IPPK_G4/CEM_G4_IPPK_Fusion_allele3.ab1
- Data_Sanger_Sequencing/MT-4_IPMK_KO/
- Data_Sanger_Sequencing/MT-4_IPMK_KO/IPMK_C5/
- Data_Sanger_Sequencing/MT-4_IPMK_KO/IPMK_C5/MT-4_C5-IPMK_Fusion_allele.ab1
- Data_Sanger_Sequencing/MT-4_IPMK_KO/IPMK_C5/MT-4_C5_IPMK_exon_1.ab1
- Data_Sanger_Sequencing/MT-4_IPMK_KO/IPMK_C6/
- Data_Sanger_Sequencing/MT-4_IPMK_KO/IPMK_C6/MT-4_C6_IPMK_exon_1_allele_1.ab1
- Data_Sanger_Sequencing/MT-4_IPMK_KO/IPMK_C6/MT-4_C6_IPMK_exon_1_allele_2.ab1
- Data_Sanger_Sequencing/MT-4_IPMK_KO/IPMK_C6/MT-4_C6_IPMK_exon_1_allele_3.ab1
- Data_Sanger_Sequencing/MT-4_IPPK_KO/
- Data_Sanger_Sequencing/MT-4_IPPK_KO/B6_IPPK_KO/
- Data_Sanger_Sequencing/MT-4_IPPK_KO/B6_IPPK_KO/MT-4_B6_IPPK_Fusion_allele.ab1
